# Supplementary material for: A new species of the genus Gonatopus Ljungh from the USA (Hymenoptera, Dryinidae)
Source: Zookeys. 2018 Mar 29;(747):63–9. doi: 10.3897/zookeys.747.24399 (PMC5904529; doi:10.3897/zookeys.747.24399)
Supplement: XML Treatment for Gonatopus [file zookeys.747.24399-treatment1.xml]

<!DOCTYPE tp:taxon-treatment
  PUBLIC "-//TaxonX//DTD Taxonomic Treatment Publishing DTD v0 20100105//EN" "tax-treatment-NSO.dtd">
<tp:taxon-treatment xmlns:tp="http://www.plazi.org/taxpub"><tp:treatment-meta><kwd-group><label>Taxon classification</label><kwd><named-content xmlns:xlink="http://www.w3.org/1999/xlink" content-type="kingdom">Animalia</named-content></kwd><kwd><named-content xmlns:xlink="http://www.w3.org/1999/xlink" content-type="order">Hymenoptera</named-content></kwd><kwd><named-content xmlns:xlink="http://www.w3.org/1999/xlink" content-type="family">Dryinidae</named-content></kwd></kwd-group><mixed-citation publication-type="journal"><person-group><name><surname>Guglielmino</surname><given-names>Adalgisa</given-names></name><name><surname>Olmi</surname><given-names>Massimo</given-names></name><name><surname>Marletta</surname><given-names>Alessandro</given-names></name><name><surname>Speranza</surname><given-names>Stefano</given-names></name></person-group><article-title>A new species of the genus <italic><tp:taxon-name><tp:taxon-name-part taxon-name-part-type="genus" reg="Gonatopus">Gonatopus</tp:taxon-name-part></tp:taxon-name></italic> Ljungh from the USA (<tp:taxon-name><tp:taxon-name-part taxon-name-part-type="order">Hymenoptera</tp:taxon-name-part></tp:taxon-name>, <tp:taxon-name><tp:taxon-name-part taxon-name-part-type="family">Dryinidae</tp:taxon-name-part></tp:taxon-name>)</article-title><source>Zookeys</source><day>29</day><month>3</month><year>2018</year><volume>2018</volume><issue>747</issue><fpage>63</fpage><lpage>69</lpage><pub-id pub-id-type="doi">10.3897/zookeys.747.24399</pub-id></mixed-citation></tp:treatment-meta><tp:nomenclature><label>Genus</label><tp:taxon-name>
            <tp:taxon-name-part taxon-name-part-type="genus" reg="Gonatopus">Gonatopus</tp:taxon-name-part>
          </tp:taxon-name><tp:taxon-authority>Ljungh, 1810</tp:taxon-authority><tp:nomenclature-citation-list><tp:nomenclature-citation><tp:taxon-name>
                <tp:taxon-name-part taxon-name-part-type="genus" reg="Gonatopus">Gonatopus</tp:taxon-name-part>
              </tp:taxon-name><comment>Ljungh, 1810: 161. Type species: <tp:taxon-name><tp:taxon-name-part taxon-name-part-type="genus" reg="Gonatopus">Gonatopus</tp:taxon-name-part> <tp:taxon-name-part taxon-name-part-type="species" reg="formicarius">formicarius</tp:taxon-name-part></tp:taxon-name> Ljungh, 1810, by monotypy.</comment></tp:nomenclature-citation></tp:nomenclature-citation-list></tp:nomenclature><tp:treatment-sec sec-type="diagnosis" id="SECID0ELOAC"><title>Diagnosis.</title><p>Female: Apterous or macropterous; palpal formula 3/2, 4/2, 4/3, 5/2, 5/3, or 6/3; pronotum crossed or not by transverse furrow; enlarged claw with distal apex pointed and with one large or small subapical tooth (occasionally subapical tooth absent, then enlarged claw with distal group of lamellae); in macropterous forms, protarsomere V with more than 20 lamellae; tibial spurs 1/0/1. Male: Fully winged; occipital carina absent or incomplete (in this last case, present behind and shortly on sides of posterior ocelli); occiput concave; temple present; palpal formula 3/2, 4/2, 4/3, 5/2, 5/3, or 6/3; tibial spurs 1/1/2.</p></tp:treatment-sec></tp:taxon-treatment>
