# Supplementary material for: A new species of the genus Gonatopus Ljungh from the USA (Hymenoptera, Dryinidae)
Source: Zookeys. 2018 Mar 29;(747):63–9. doi: 10.3897/zookeys.747.24399 (PMC5904529; doi:10.3897/zookeys.747.24399)
Supplement: XML Treatment for Gonatopus jacki [file zookeys.747.24399-treatment2.xml]

<!DOCTYPE tp:taxon-treatment
  PUBLIC "-//TaxonX//DTD Taxonomic Treatment Publishing DTD v0 20100105//EN" "tax-treatment-NSO.dtd">
<tp:taxon-treatment xmlns:tp="http://www.plazi.org/taxpub"><tp:treatment-meta><kwd-group><label>Taxon classification</label><kwd><named-content xmlns:xlink="http://www.w3.org/1999/xlink" content-type="kingdom">Animalia</named-content></kwd><kwd><named-content xmlns:xlink="http://www.w3.org/1999/xlink" content-type="order">Hymenoptera</named-content></kwd><kwd><named-content xmlns:xlink="http://www.w3.org/1999/xlink" content-type="family">Dryinidae</named-content></kwd></kwd-group><mixed-citation publication-type="journal"><person-group><name><surname>Guglielmino</surname><given-names>Adalgisa</given-names></name><name><surname>Olmi</surname><given-names>Massimo</given-names></name><name><surname>Marletta</surname><given-names>Alessandro</given-names></name><name><surname>Speranza</surname><given-names>Stefano</given-names></name></person-group><article-title>A new species of the genus <italic><tp:taxon-name><tp:taxon-name-part taxon-name-part-type="genus" reg="Gonatopus">Gonatopus</tp:taxon-name-part></tp:taxon-name></italic> Ljungh from the USA (<tp:taxon-name><tp:taxon-name-part taxon-name-part-type="order">Hymenoptera</tp:taxon-name-part></tp:taxon-name>, <tp:taxon-name><tp:taxon-name-part taxon-name-part-type="family">Dryinidae</tp:taxon-name-part></tp:taxon-name>)</article-title><source>Zookeys</source><day>29</day><month>3</month><year>2018</year><volume>2018</volume><issue>747</issue><fpage>63</fpage><lpage>69</lpage><pub-id pub-id-type="doi">10.3897/zookeys.747.24399</pub-id></mixed-citation></tp:treatment-meta><tp:nomenclature><tp:taxon-name>
            <tp:taxon-name-part taxon-name-part-type="genus" reg="Gonatopus">Gonatopus</tp:taxon-name-part>
            <tp:taxon-name-part taxon-name-part-type="species" reg="jacki">jacki</tp:taxon-name-part>
            <object-id xmlns:xlink="http://www.w3.org/1999/xlink" content-type="zoobank" xlink:type="simple">http://zoobank.org/58D11919-7B91-4A07-87CA-E94B23BCE001</object-id>
          </tp:taxon-name><tp:taxon-status xmlns:xlink="http://www.w3.org/1999/xlink" xlink:type="simple">sp. n.</tp:taxon-status></tp:nomenclature><tp:treatment-sec sec-type="diagnosis" id="SECID0EXPAC"><title>Diagnosis.</title><p>Female apterous (Fig. <xref ref-type="fig" rid="F1">1A, B</xref>); palpal formula 5/2; pronotum crossed by deep transverse furrow (Fig. <xref ref-type="fig" rid="F1">1B</xref>); mesoscutum without lateral pointed apophyses (Fig. <xref ref-type="fig" rid="F1">1A</xref>); metanotum not hollow behind mesoscutellum (Fig. <xref ref-type="fig" rid="F1">1B</xref>); meso-metapleural suture obsolete; first abdominal tergum strongly transversely striate (Fig. <xref ref-type="fig" rid="F1">1A</xref>); enlarged claw with peg-like hairs and one small subapical tooth (Fig. <xref ref-type="fig" rid="F2">2A</xref>).</p></tp:treatment-sec><tp:treatment-sec sec-type="description" id="SECID0EWAAE"><title>Description.</title><p>
            <bold><italic>Female.</italic></bold> Apterous (Fig. <xref ref-type="fig" rid="F1">1A, B</xref>); length 3.4 mm. Head brown, except mandible, clypeus, region of face between antennal toruli and two short frontal stripes along orbits yellow-whitish; antenna brown, except antennomere 10 whitish; mesosoma and metasoma black; legs brown, except metatrochanter testaceous. Antenna clavate; antennomeres in following proportions: 9:6:14:10:10:9:8:8:7:10. Head excavated, shiny, not sculptured; frontal line complete; occipital carina absent; <abbrev xmlns:xlink="http://www.w3.org/1999/xlink" xlink:title="distance between the inner edges of the two lateral ocelli" id="ABBRID0EFBAE" xlink:type="simple">POL</abbrev> = 1; <abbrev xmlns:xlink="http://www.w3.org/1999/xlink" xlink:title="distance between the inner edges of a lateral ocellus and the median ocellus" id="ABBRID0EJBAE" xlink:type="simple">OL</abbrev> = 2; <abbrev xmlns:xlink="http://www.w3.org/1999/xlink" xlink:title="distance from the outer edge of a lateral ocellus to the compound eye" id="ABBRID0ENBAE" xlink:type="simple">OOL</abbrev> = 8; greatest breadth of posterior ocellus about as long as <abbrev xmlns:xlink="http://www.w3.org/1999/xlink" xlink:title="distance between the inner edges of the two lateral ocelli" id="ABBRID0ERBAE" xlink:type="simple">POL</abbrev>. Palpal formula 5/2. Mesosoma with long sparse setae. Pronotum shiny, unsculptured, crossed by deep transverse impression. Mesoscutum slender (Fig. <xref ref-type="fig" rid="F1">1A</xref>), dull, granulated, laterally without pointed apophyses (Fig. <xref ref-type="fig" rid="F1">1A</xref>). Mesoscutellum very small, flat, not sculptured. Metanotum flat, transversely striate, not hollow behind mesoscutellum (Fig. <xref ref-type="fig" rid="F1">1B</xref>). Metapectal-propodeal complex shiny, with metapostonotum not sculptured; first abdominal tergum transversely striate. Mesopleuron and metapleuron granulated and transversely striate. Meso-metapleural suture obsolete. Protarsomeres in following proportions: 13:2:4:17:26. Protarsomere III produced into hook. Enlarged claw (Fig. <xref ref-type="fig" rid="F2">2A</xref>) with one small subapical tooth and nine peg-like hairs + one bristle. Protarsomere V (Fig. <xref ref-type="fig" rid="F2">2A</xref>) with two rows of 4 + 22 lamellae situated in distal half; distal apex with approximately eleven lamellae. Tibial spurs 1/0/1.</p><p>
            <bold><italic>Male.</italic></bold> Unknown.</p><!--PageBreak--></tp:treatment-sec><tp:treatment-sec sec-type="material" id="SECID0ERCAE"><title>Material examined.</title><p>
            <bold>Holotype</bold>: a female from the USA, Florida, Sarasota Co., Turtle Beach, <named-content xmlns:xlink="http://www.w3.org/1999/xlink" content-type="dwc:verbatimCoordinates" xlink:type="simple"><named-content content-type="geo-json" specific-use="{&#34;type&#34;:&#34;Point&#34;,&#34;coordinates&#34;:[-82.517000,27.217000]}" id="NCID0E3CAE" xlink:type="simple">27.217°N 82.517°W</named-content></named-content> ± 2 km, 5 m, 30.xii.1989, beach margin, No 2601-S, John T. Longino leg. (<abbrev xmlns:xlink="http://www.w3.org/1999/xlink" xlink:title="University of Tuscia, Viterbo, Italy" id="ABBRID0EBDAE" xlink:type="simple">MOLC</abbrev>).</p></tp:treatment-sec><tp:treatment-sec sec-type="distribution" id="SECID0EFDAE"><title>Distribution.</title><p>USA.</p></tp:treatment-sec><tp:treatment-sec sec-type="host" id="SECID0EKDAE"><title>Hosts.</title><p>Unknown.</p></tp:treatment-sec><tp:treatment-sec sec-type="etymology" id="SECID0EPDAE"><title>Etymology.</title><p>The species is named after the collector, John T. (Jack) Longino.</p></tp:treatment-sec><tp:treatment-sec sec-type="remarks" id="SECID0EUDAE"><title>Remarks.</title><p>The new species is similar to <italic><tp:taxon-name><tp:taxon-name-part taxon-name-part-type="genus" reg="Gonatopus">G.</tp:taxon-name-part> <tp:taxon-name-part taxon-name-part-type="species" reg="ashmeadi">ashmeadi</tp:taxon-name-part></tp:taxon-name></italic> Kieffer in Kieffer &amp; Marshall, 1905 and <italic><tp:taxon-name><tp:taxon-name-part taxon-name-part-type="genus" reg="Gonatopus">G.</tp:taxon-name-part> <tp:taxon-name-part taxon-name-part-type="species" reg="agropyrus">agropyrus</tp:taxon-name-part></tp:taxon-name></italic> Fenton, 1921, by having head mostly brown, labial palpus bi-segmented, mesoscum with no lateral pointed apophyses, meso-metapleural suture obsolete, first abdominal tergum transversely striate, protarsomere I shorter than IV, protarsomere V with lamellae situated in distal half. The main difference among <italic><tp:taxon-name><tp:taxon-name-part taxon-name-part-type="genus" reg="Gonatopus">G.</tp:taxon-name-part> <tp:taxon-name-part taxon-name-part-type="species" reg="jacki">jacki</tp:taxon-name-part></tp:taxon-name></italic> <!--PageBreak-->and the other two species is in the mesoscutum shape: very slender in <italic><tp:taxon-name><tp:taxon-name-part taxon-name-part-type="genus" reg="Gonatopus">G.</tp:taxon-name-part> <tp:taxon-name-part taxon-name-part-type="species" reg="jacki">jacki</tp:taxon-name-part></tp:taxon-name></italic> (Fig. <xref ref-type="fig" rid="F1">1A</xref>); broader in <italic><tp:taxon-name><tp:taxon-name-part taxon-name-part-type="genus" reg="Gonatopus">G.</tp:taxon-name-part> <tp:taxon-name-part taxon-name-part-type="species" reg="ashmeadi">ashmeadi</tp:taxon-name-part></tp:taxon-name></italic> (Fig. <xref ref-type="fig" rid="F1">1C</xref>) and <italic><tp:taxon-name><tp:taxon-name-part taxon-name-part-type="genus" reg="Gonatopus">G.</tp:taxon-name-part> <tp:taxon-name-part taxon-name-part-type="species" reg="agropyrus">agropyrus</tp:taxon-name-part></tp:taxon-name></italic> (Fig. <xref ref-type="fig" rid="F1">1E</xref>). The comparison of the holotypes of the above three species shows also a difference regarding the colour: mostly black in <italic><tp:taxon-name><tp:taxon-name-part taxon-name-part-type="genus" reg="Gonatopus">G.</tp:taxon-name-part> <tp:taxon-name-part taxon-name-part-type="species" reg="jacki">jacki</tp:taxon-name-part></tp:taxon-name></italic> (Fig. <xref ref-type="fig" rid="F1">1A, B</xref>), yellow-testaceous in <italic><tp:taxon-name><tp:taxon-name-part taxon-name-part-type="genus" reg="Gonatopus">G.</tp:taxon-name-part> <tp:taxon-name-part taxon-name-part-type="species" reg="agropyrus">agropyrus</tp:taxon-name-part></tp:taxon-name></italic> (Fig. <xref ref-type="fig" rid="F1">1E</xref>) and testaceous-ferruginous in <italic><tp:taxon-name><tp:taxon-name-part taxon-name-part-type="genus" reg="Gonatopus">G.</tp:taxon-name-part> <tp:taxon-name-part taxon-name-part-type="species" reg="ashmeadi">ashmeadi</tp:taxon-name-part></tp:taxon-name></italic> (Fig. <xref ref-type="fig" rid="F1">1C, D</xref>). However, these differences are not significant, because the colour can be very variable, so that mostly black specimens are known in both <italic><tp:taxon-name><tp:taxon-name-part taxon-name-part-type="genus" reg="Gonatopus">G.</tp:taxon-name-part> <tp:taxon-name-part taxon-name-part-type="species" reg="agropyrus">agropyrus</tp:taxon-name-part></tp:taxon-name></italic> and <italic><tp:taxon-name><tp:taxon-name-part taxon-name-part-type="genus" reg="Gonatopus">G.</tp:taxon-name-part> <tp:taxon-name-part taxon-name-part-type="species" reg="ashmeadi">ashmeadi</tp:taxon-name-part></tp:taxon-name></italic>. Following the description of <italic><tp:taxon-name><tp:taxon-name-part taxon-name-part-type="genus" reg="Gonatopus">G.</tp:taxon-name-part> <tp:taxon-name-part taxon-name-part-type="species" reg="jacki">jacki</tp:taxon-name-part></tp:taxon-name></italic>, the key to the females of the Nearctic species of <italic><tp:taxon-name><tp:taxon-name-part taxon-name-part-type="genus" reg="Gonatopus">Gonatopus</tp:taxon-name-part></tp:taxon-name></italic> group 7 published by <xref ref-type="bibr" rid="B19">Olmi (1993b)</xref> can be modified by replacing couplet 14 as follows:</p><table-wrap content-type="key" position="anchor" orientation="portrait"><table id="TID0EDMAC" rules="all"><tbody><tr><td rowspan="1" colspan="1">14</td><td rowspan="1" colspan="1">Scutum very slender (Fig. <xref ref-type="fig" rid="F1">1A</xref>)</td><td rowspan="1" colspan="1">
                    <bold><italic><tp:taxon-name><tp:taxon-name-part taxon-name-part-type="genus" reg="Gonatopus">G.</tp:taxon-name-part> <tp:taxon-name-part taxon-name-part-type="species" reg="jacki">jacki</tp:taxon-name-part></tp:taxon-name></italic> sp. n.</bold>
                  </td></tr><tr><td rowspan="1" colspan="1">–</td><td rowspan="1" colspan="1">Scutum broader (Fig. <xref ref-type="fig" rid="F1">1C, E</xref>)</td><td rowspan="1" colspan="1">
                    <bold>14</bold>*</td></tr><tr><td rowspan="1" colspan="1">14*</td><td rowspan="1" colspan="1">Protarsomere V with lamellae of approximately same length (Fig. <xref ref-type="fig" rid="F2">2B</xref>)</td><td rowspan="1" colspan="1">
                    <bold><italic><tp:taxon-name><tp:taxon-name-part taxon-name-part-type="genus" reg="Gonatopus">G.</tp:taxon-name-part> <tp:taxon-name-part taxon-name-part-type="species" reg="ashmeadi">ashmeadi</tp:taxon-name-part></tp:taxon-name></italic> Kieffer</bold>
                  </td></tr><tr><td rowspan="1" colspan="1">–</td><td rowspan="1" colspan="1">Protarsomere V with lamellae much longer near base (Fig. <xref ref-type="fig" rid="F2">2C</xref>)</td><td rowspan="1" colspan="1">
                    <bold><italic><tp:taxon-name><tp:taxon-name-part taxon-name-part-type="genus" reg="Gonatopus">G.</tp:taxon-name-part> <tp:taxon-name-part taxon-name-part-type="species" reg="agropyrus">agropyrus</tp:taxon-name-part></tp:taxon-name></italic> Fenton</bold>
                  </td></tr></tbody></table></table-wrap><fig id="F1" position="float" orientation="portrait"><label>Figure 1.</label><caption><p>
                <bold>A, B</bold> <italic><tp:taxon-name><tp:taxon-name-part taxon-name-part-type="genus" reg="Gonatopus">Gonatopus</tp:taxon-name-part> <tp:taxon-name-part taxon-name-part-type="species" reg="jacki">jacki</tp:taxon-name-part></tp:taxon-name></italic> sp. n., holotype: head and mesosoma in dorsal (<bold>A</bold>) and lateral (<bold>B</bold>) view. <italic><tp:taxon-name><tp:taxon-name-part taxon-name-part-type="genus" reg="Gonatopus">Gonatopus</tp:taxon-name-part> <tp:taxon-name-part taxon-name-part-type="species" reg="ashmeadi">ashmeadi</tp:taxon-name-part></tp:taxon-name></italic> holotype: head and mesosoma in dorsal (<bold>C</bold>) and lateral (<bold>D</bold>) view; <italic><tp:taxon-name><tp:taxon-name-part taxon-name-part-type="genus" reg="Gonatopus">Gonatopus</tp:taxon-name-part> <tp:taxon-name-part taxon-name-part-type="species" reg="agropyrus">agropyrus</tp:taxon-name-part></tp:taxon-name></italic> holotype in dorsal view (<bold>E</bold>). Scale bars: 1.38 mm (<bold>A</bold>);1.54 mm (<bold>B</bold>); 0.51 mm (<bold>C, D</bold>); 1.09 mm (<bold>E</bold>).</p></caption><graphic xmlns:xlink="http://www.w3.org/1999/xlink" xlink:href="zookeys-747-063-g001.jpg" position="float" orientation="portrait" xlink:type="simple" id="oo_194008.jpg"/></fig><fig id="F2" position="float" orientation="portrait"><label>Figure 2.</label><caption><p>
                <bold>A</bold> <italic><tp:taxon-name><tp:taxon-name-part taxon-name-part-type="genus" reg="Gonatopus">Gonatopus</tp:taxon-name-part> <tp:taxon-name-part taxon-name-part-type="species" reg="jacki">jacki</tp:taxon-name-part></tp:taxon-name></italic> sp. n., chela of holotype. <bold>B</bold> <italic><tp:taxon-name><tp:taxon-name-part taxon-name-part-type="genus" reg="Gonatopus">Gonatopus</tp:taxon-name-part> <tp:taxon-name-part taxon-name-part-type="species" reg="ashmeadi">ashmeadi</tp:taxon-name-part></tp:taxon-name></italic> Kieffer: chela of female from USA, Georgia, Spring Creek <bold>C</bold> <italic><tp:taxon-name><tp:taxon-name-part taxon-name-part-type="genus" reg="Gonatopus">Gonatopus</tp:taxon-name-part> <tp:taxon-name-part taxon-name-part-type="species" reg="agropyrus">agropyrus</tp:taxon-name-part></tp:taxon-name></italic> Fenton: chela of female from USA, Kentucky, Lexington. Scale bars: 0.16 mm (<bold>A</bold>); 0.13 mm (<bold>B, C</bold>).</p></caption><graphic xmlns:xlink="http://www.w3.org/1999/xlink" xlink:href="zookeys-747-063-g002.jpg" position="float" orientation="portrait" xlink:type="simple" id="oo_194009.jpg"/></fig></tp:treatment-sec><ref-list><ref id="B19"><mixed-citation xmlns:xlink="http://www.w3.org/1999/xlink" xlink:type="simple">
          <person-group><name name-style="western"><surname>Olmi</surname><given-names>M</given-names></name></person-group> (<year>1993b</year>) <article-title>Descriptions of new taxa of <tp:taxon-name><tp:taxon-name-part taxon-name-part-type="family">Dryinidae</tp:taxon-name-part></tp:taxon-name> (<tp:taxon-name><tp:taxon-name-part taxon-name-part-type="order">Hymenoptera</tp:taxon-name-part></tp:taxon-name> <tp:taxon-name><tp:taxon-name-part taxon-name-part-type="superfamily">Chrysidoidea</tp:taxon-name-part></tp:taxon-name>). Frustula entomologica (1992, N.S.</article-title> <source>)</source> <volume>15</volume>: <fpage>19</fpage>–<lpage>62</lpage>.</mixed-citation></ref></ref-list></tp:taxon-treatment>
